# Supplementary material for: Electroacupuncture Alleviates Cerebral Ischemia/Reperfusion Injury in Rats by Histone H4 Lysine 16 Acetylation-Mediated Autophagy
Source: Front Psychiatry. 2020 Dec 18;11:576539. doi: 10.3389/fpsyt.2020.576539 (PMC7775364; doi:10.3389/fpsyt.2020.576539)
Supplement: Supplementary file 1 [file Data_Sheet_1.ZIP]

Archive with 29 entries (28 files):
- biaoge/
- biaoge/.DS_Store
- __MACOSX/biaoge/._.DS_Store
- biaoge/8.jpg
- __MACOSX/biaoge/._8.jpg
- biaoge/9.jpg
- __MACOSX/biaoge/._9.jpg
- biaoge/12.jpg
- __MACOSX/biaoge/._12.jpg
- biaoge/13.jpg
- __MACOSX/biaoge/._13.jpg
- biaoge/11.jpg
- __MACOSX/biaoge/._11.jpg
- biaoge/10.jpg
- __MACOSX/biaoge/._10.jpg
- biaoge/4.jpg
- __MACOSX/biaoge/._4.jpg
- biaoge/5.jpg
- __MACOSX/biaoge/._5.jpg
- biaoge/7.jpg
- __MACOSX/biaoge/._7.jpg
- biaoge/6.jpg
- __MACOSX/biaoge/._6.jpg
- biaoge/2.jpg
- __MACOSX/biaoge/._2.jpg
- biaoge/3.jpg
- __MACOSX/biaoge/._3.jpg
- biaoge/1.jpg
- __MACOSX/biaoge/._1.jpg
