# Supplementary material for: Electroacupuncture Alleviates Cerebral Ischemia/Reperfusion Injury in Rats by Histone H4 Lysine 16 Acetylation-Mediated Autophagy
Source: Front Psychiatry. 2020 Dec 18;11:576539. doi: 10.3389/fpsyt.2020.576539 (PMC7775364; doi:10.3389/fpsyt.2020.576539)
Supplement: Supplementary file 2 [file Data_Sheet_2.ZIP]

Archive with 26 entries (25 files):
- τ1⁄41⁄46Θâ¿σêå∩╝ÜWBμúÇμ╡ï∩╝êτ╗äτ╗ç∩╝ë/
- __MACOSX/._τ1⁄41⁄46Θâ¿σêå∩╝ÜWBμúÇμ╡ï∩╝êτ╗äτ╗ç∩╝ë
- τ1⁄41⁄46Θâ¿σêå∩╝ÜWBμúÇμ╡ï∩╝êτ╗äτ╗ç∩╝ë/Sirt1.jpg
- __MACOSX/τ1⁄41⁄46Θâ¿σêå∩╝ÜWBμúÇμ╡ï∩╝êτ╗äτ╗ç∩╝ë/._Sirt1.jpg
- τ1⁄41⁄46Θâ¿σêå∩╝ÜWBμúÇμ╡ï∩╝êτ╗äτ╗ç∩╝ë/hMOF.jpg
- __MACOSX/τ1⁄41⁄46Θâ¿σêå∩╝ÜWBμúÇμ╡ï∩╝êτ╗äτ╗ç∩╝ë/._hMOF.jpg
- τ1⁄41⁄46Θâ¿σêå∩╝ÜWBμúÇμ╡ï∩╝êτ╗äτ╗ç∩╝ë/H4K16ac.tif
- __MACOSX/τ1⁄41⁄46Θâ¿σêå∩╝ÜWBμúÇμ╡ï∩╝êτ╗äτ╗ç∩╝ë/._H4K16ac.tif
- τ1⁄41⁄46Θâ¿σêå∩╝ÜWBμúÇμ╡ï∩╝êτ╗äτ╗ç∩╝ë/GAPDH.jpg
- __MACOSX/τ1⁄41⁄46Θâ¿σêå∩╝ÜWBμúÇμ╡ï∩╝êτ╗äτ╗ç∩╝ë/._GAPDH.jpg
- τ1⁄41⁄46Θâ¿σêå∩╝ÜWBμúÇμ╡ï∩╝êτ╗äτ╗ç∩╝ë/LC3-II.jpg
- __MACOSX/τ1⁄41⁄46Θâ¿σêå∩╝ÜWBμúÇμ╡ï∩╝êτ╗äτ╗ç∩╝ë/._LC3-II.jpg
- τ1⁄41⁄46Θâ¿σêå∩╝ÜWBμúÇμ╡ï∩╝êτ╗äτ╗ç∩╝ë/Beclin-1.jpg
- __MACOSX/τ1⁄41⁄46Θâ¿σêå∩╝ÜWBμúÇμ╡ï∩╝êτ╗äτ╗ç∩╝ë/._Beclin-1.jpg
- τ1⁄41⁄46Θâ¿σêå∩╝ÜWBμúÇμ╡ï∩╝êτ╗äτ╗ç∩╝ë/GAPDH.tif
- __MACOSX/τ1⁄41⁄46Θâ¿σêå∩╝ÜWBμúÇμ╡ï∩╝êτ╗äτ╗ç∩╝ë/._GAPDH.tif
- τ1⁄41⁄46Θâ¿σêå∩╝ÜWBμúÇμ╡ï∩╝êτ╗äτ╗ç∩╝ë/H4K16ac.jpg
- __MACOSX/τ1⁄41⁄46Θâ¿σêå∩╝ÜWBμúÇμ╡ï∩╝êτ╗äτ╗ç∩╝ë/._H4K16ac.jpg
- τ1⁄41⁄46Θâ¿σêå∩╝ÜWBμúÇμ╡ï∩╝êτ╗äτ╗ç∩╝ë/Sirt1.tif
- __MACOSX/τ1⁄41⁄46Θâ¿σêå∩╝ÜWBμúÇμ╡ï∩╝êτ╗äτ╗ç∩╝ë/._Sirt1.tif
- τ1⁄41⁄46Θâ¿σêå∩╝ÜWBμúÇμ╡ï∩╝êτ╗äτ╗ç∩╝ë/hMOF.tif
- __MACOSX/τ1⁄41⁄46Θâ¿σêå∩╝ÜWBμúÇμ╡ï∩╝êτ╗äτ╗ç∩╝ë/._hMOF.tif
- τ1⁄41⁄46Θâ¿σêå∩╝ÜWBμúÇμ╡ï∩╝êτ╗äτ╗ç∩╝ë/LC3-II.tif
- __MACOSX/τ1⁄41⁄46Θâ¿σêå∩╝ÜWBμúÇμ╡ï∩╝êτ╗äτ╗ç∩╝ë/._LC3-II.tif
- τ1⁄41⁄46Θâ¿σêå∩╝ÜWBμúÇμ╡ï∩╝êτ╗äτ╗ç∩╝ë/Beclin-1.tif
- __MACOSX/τ1⁄41⁄46Θâ¿σêå∩╝ÜWBμúÇμ╡ï∩╝êτ╗äτ╗ç∩╝ë/._Beclin-1.tif
